# Supplementary material for: Small RNA GcvB Regulates Oxidative Stress Response of Escherichia coli
Source: Antioxidants (Basel). 2021 Nov 5;10(11):1774. doi: 10.3390/antiox10111774 (PMC8614746; doi:10.3390/antiox10111774)
Supplement: Supplementary file 1 [file antioxidants-10-01774-s001.zip]

Archive with 1 entries (1 files):
- antioxidants-1441198-supplementary.pdf
